# Supplementary material for: Blood Mitochondrial DNA Content in HIV-Exposed Uninfected Children with Autism Spectrum Disorder
Source: Viruses. 2018 Feb 11;10(2):77. doi: 10.3390/v10020077 (PMC5850384; doi:10.3390/v10020077)
Supplement: Supplementary file 1 [file viruses-10-00077-s001.zip]

Archive with 5 entries (4 files):
- Table S2.docx
- __MACOSX/
- __MACOSX/._Table S2.docx
- Table S1.docx
- __MACOSX/._Table S1.docx
